# Supplementary material for: Associations of Eating Habits with Self-Rated Health and Life Satisfaction in Adolescents: A 42-Country Cross-Sectional Study
Source: Eur J Investig Health Psychol Educ. 2024 May 23;14(6):1501–13. doi: 10.3390/ejihpe14060099 (PMC11202602; doi:10.3390/ejihpe14060099)
Supplement: Supplementary file 1 [file ejihpe-14-00099-s001.zip]

Archive with 1 entries (1 files):
- ejihpe-2864631-supplementary.pdf
